# Supplementary material for: Process evaluation of APPLE-Tree (active prevention in people at risk of dementia through lifestyle behaviour change and technology to build resilience): dementia prevention study focused on health and lifestyle changes
Source: BJPsych Open. 2025 Nov 21;11(6):e284. doi: 10.1192/bjo.2025.10874 (PMC12641417; doi:10.1192/bjo.2025.10874)
Supplement: Whitfield et al. supplementary material 2 — Whitfield et al. supplementary material [file S2056472425108740sup002.xlsx]

## Sheet: Template
Group & Session assessed	Welcome /what you hope to get from group (session 1 only) or Facilitated discussion of goals (session 2 onwards)	Keeping the group focussed on the manual/ task, 1 not at all – 5 very much	Keeping the group engaged in the session 1 not at all – 5 very much	Record if participant(s) was absent from significant part of this section and reason (e.g.technical issue); give details for each participant who was absent	Topic 1	Keeping the group focussed on the manual/ task, 1 not at all – 5 very much	Keeping the group engaged in the session 1 not at all – 5 very much	Record if participant(s) was absent from significant part of this section and reason (e.g.technical issue)	Topic 2	Keeping the group focussed on the manual/ task, 1 not at all – 5 very much	Keeping the group engaged in the session 1 not at all – 5 very much	Record if participant(s) was absent from significant part of this section and reason (e.g.technical issue)	Topic 3	Keeping the group focussed on the manual/ task, 1 not at all – 5 very much	Keeping the group engaged in the session 1 not at all – 5 very much	Record if participant(s) was absent from significant part of this section and reason (e.g.technical issue)	Goal setting (things to try before next time)	Keeping the group focussed on the manual/ task, 1 not at all – 5 very much	Keeping the group engaged in the session 1 not at all – 5 very much	Record if participant(s) was absent from significant part of this section and reason (e.g.technical issue)	Process factors	Keeping the session to time (Please rate facilitator 1 not at all – 5 very much)	Any additional notes for current training purposes (Free text)	Any additional notes for modifications to the intervention or training for main RCT (Free text)
